# Supplementary material for: Impact of Gastrointestinal Digestion In Vitro Procedure on the Characterization and Cytotoxicity of Reduced Graphene Oxide
Source: Nanomaterials (Basel). 2023 Aug 9;13(16):2285. doi: 10.3390/nano13162285 (PMC10457766; doi:10.3390/nano13162285)
Supplement: Supplementary file 1 [file nanomaterials-13-02285-s001.zip]

Archive with 1 entries (1 files):
- nanomaterials-2482267-supplementary.pdf
